# Supplementary material for: Effect of biodegradable chelators on induced phytoextraction of uranium- and cadmium- contaminated soil by Zebrina pendula Schnizl
Source: Sci Rep. 2019 Dec 24;9:19817. doi: 10.1038/s41598-019-56262-9 (PMC6930220; doi:10.1038/s41598-019-56262-9)
Supplement: Supplementary file 2 — Dataset 1 [file 41598_2019_56262_MOESM2_ESM.xlsx]

## Sheet: U+Cd
CK treatments, 9 repeats
	Repeat 1	Repeat 2	Repeat 3	Repeat 4	Repeat 5	Repeat 6	Repeat 7	Repeat 8	Repeat 9	Mean value	Standard deviation
Shoot Dry Mass/g	28.68	28.128	35.56	24.266	26.048	30.04	27.62	24.9	31.3	28.5047	3.4982
Root Dry Mass/g	4.64	6.06	5.76	5.48	5.34	6.24	6.42	6.26	6.5	5.85556	0.610391
Single plant Dry Mass/g	33.32	34.188	41.32	29.746	31.388	36.28	34.04	31.16	37.8	34.3602	3.6321
Shoot U content (mg/kg)	1.26	1.12	1.26	1.445	1.43	1.12	0.95	1.56	0.95	1.23278	0.217329
Root U content (mg/kg)	25.235	22.15	17.21	21.13	24.02	18.45	18.64	18.395	22.97	20.9111	2.85979
Shoot Cd content (mg/kg)	1.32	1.36	1.51	1.18	1.15	1.42	1.69	1.42	1.35	1.37778	0.163537
Root Cd content (mg/kg)	77.89	80.14	52.64	63.44	86.28	88.31	85.44	65.45	71.28	74.5411	12.1702
Available U content (mg/kg)	9.24	8.21	6.31	7.34	9.55	6.73	7.64	7.14	8.11	7.80778	1.08614
Available Cd content (mg/kg)	6.43	6.64	5.11	6.57	6.54	6.34	6.59	6.23	5.61	6.22889	0.524439
		Shoot Dry Mass/g
			Repeat 1	Repeat 2	Repeat 3	mean value ±standard deviation
	CK	0	14.25	14.25	14.25	14.25±1.75bc
	EDDS	2.5mmol/L	13.12	13.26	12.62	13±0.34cd
		5mmol/L	12.06	9.86	11.76	11.23±1.19de
		7.5mmol/L	10.12	9.67	10.11	9.97±0.26e
	OA	2.5mmol/L	13.48	16.41	18.32	16.07±2.44ab
		5mmol/L	15.26	16.12	14.76	15.38±0.69ab
		7.5mmol/L	14.54	15.64	13.12	14.43±1.26abc
	CA	2.5mmol/L	16.47	15.85	17.61	16.64±0.89a
		5mmol/L	11.32	15.98	15.68	14.33±2.61bc
		7.5mmol/L	13.54	14.32	14.98	14.28±0.72bc
		Root Dry Mass/g
			Repeat 1	Repeat 2	Repeat 3	mean value ±standard deviation
	CK	0	2.93	2.93	2.93	2.93±0.31bc
	EDDS	2.5mmol/L	2.61	2.24	2.93	2.59±0.35de
		5mmol/L	2.33	2.51	2.45	2.43±0.09ef
		7.5mmol/L	2.11	2.05	2.31	2.16±0.14f
	OA	2.5mmol/L	3.38	3.32	3.47	3.39±0.08a
		5mmol/L	3.11	2.92	3.06	3.03±0.1bc
		7.5mmol/L	2.92	3.11	2.78	2.94±0.17bc
	CA	2.5mmol/L	3.25	3.01	3.46	3.24±0.23ab
		5mmol/L	2.71	3.01	3.35	3.02±0.32bc
		7.5mmol/L	2.82	2.69	3.02	2.84±0.17cd
		Single plant Dry Mass/g
			Repeat 1	Repeat 2	Repeat 3	mean value ±standard deviation
	CK	0	17.18	17.18	17.18	17.18±1.82bc
	EDDS	2.5mmol/L	15.73	15.5	15.55	15.59±0.12cd
		5mmol/L	14.39	12.37	14.21	13.66±1.12de
		7.5mmol/L	12.23	11.72	12.42	12.12±0.36e
	OA	2.5mmol/L	16.86	19.73	21.79	19.46±2.48ab
		5mmol/L	18.37	19.04	17.82	18.41±0.61ab
		7.5mmol/L	17.46	18.75	15.9	17.37±1.43bc
	CA	2.5mmol/L	19.72	18.86	21.07	19.88±1.11a
		5mmol/L	14.03	18.99	19.03	17.35±2.88bc
		7.5mmol/L	16.36	17.01	18	17.12±0.83bc
		Shoot U content (mg/kg)
			Repeat 1	Repeat 2	Repeat 3	mean value ±standard deviation
	CK	0	1.23	1.23	1.23	1.23±0.22i
	EDDS	2.5mmol/L	2.71	3.05	2.47	2.76±0.35f
		5mmol/L	5.81	6.01	6.17	5.96±0.23c
		7.5mmol/L	4.78	4.21	5.11	4.66±0.47d
	OA	2.5mmol/L	1.92	1.69	1.47	1.62±0.31hi
		5mmol/L	2.22	2.04	1.77	1.96±0.25gh
		7.5mmol/L	2.01	2.29	2.68	2.34±0.32fg
	CA	2.5mmol/L	4.13	3.99	3.78	3.95±0.18e
		5mmol/L	9.06	9.45	8.77	9.04±0.39a
		7.5mmol/L	8.52	8.04	7.67	8.01±0.51b
		Root U content (mg/kg)
			Repeat 1	Repeat 2	Repeat 3	mean value ±standard deviation
	CK	0	20.91	20.91	20.91	20.91±2.86e
	EDDS	2.5mmol/L	38.81	34.12	29.31	34.08±4.75c
		5mmol/L	57.14	51.23	64.64	57.67±6.72b
		7.5mmol/L	58.23	51.24	55.33	54.93±3.51b
	OA	2.5mmol/L	20.56	21.11	22.78	23.18±3.38de
		5mmol/L	26.55	25.97	29.34	27.29±1.8cde
		7.5mmol/L	31.51	36.12	29.34	32.32±3.46cd
	CA	2.5mmol/L	41.56	53.41	53.22	49.4±6.79b
		5mmol/L	133.21	118.32	131.34	127.62±8.11a
		7.5mmol/L	113.43	130.14	112.43	118.67±9.95a
		Shoot Cd content (mg/kg)
			Repeat 1	Repeat 2	Repeat 3	mean value ±standard deviation
	CK	0	1.38	1.38	1.38	1.38±0.16e
	EDDS	2.5mmol/L	2.56	2.88	2.29	2.57±0.3cd
		5mmol/L	7.54	8.39	6.36	7.34±0.99a
		7.5mmol/L	5.33	6.04	7.47	6.11±1.19b
	OA	2.5mmol/L	1.31	1.48	1.65	1.4±0.21e
		5mmol/L	1.77	1.74	1.49	1.61±0.2e
		7.5mmol/L	1.59	1.86	1.97	1.72±0.21de
	CA	2.5mmol/L	1.52	1.71	1.61	1.63±0.18e
		5mmol/L	3.37	3.11	2.95	3.08±0.16c
		7.5mmol/L	2.64	3.55	3.24	3.18±0.31c
		Root Cd content (mg/kg)
			Repeat 1	Repeat 2	Repeat 3	mean value ±standard deviation
	EDDS	CK	74.51	74.51	74.51	74.51±12.17d
		2.5mmol/L	111.23	120.55	102.56	107.63±9.61bc
		5mmol/L	104.67	127.68	117.12	116.53±11.96b
		7.5mmol/L	130.21	162.33	147.12	148.48±17.14a
	OA	2.5mmol/L	79.18	88.29	91.33	86.47±6.18d
		5mmol/L	89.17	99.36	81.56	90.85±8.91cd
		7.5mmol/L	99.15	83.22	84.13	88.24±7.87d
	CA	2.5mmol/L	102.34	85.32	87.96	90.69±9.67cd
		5mmol/L	110.56	130.11	119.39	120.13±9.17b
		7.5mmol/L	115.72	135.27	124.65	125.67±17.85b
		Available U content (mg/kg)
			Repeat 1	Repeat 2	Repeat 3	mean value ±standard deviation
	EDDS	CK	7.81	7.81	7.81	7.81 ± 1.09d
		2.5mmol/L	8.02	9.04	7.81	8.29 ± 0.66cd
		5mmol/L	10.74	10.98	8.92	10.21 ± 1.13bc
		7.5mmol/L	11.54	11.18	9.23	10.65 ± 1.24b
	OA	2.5mmol/L	8.95	7.84	7.45	8.08 ± 0.79d
		5mmol/L	8.41	8.68	7.34	8.14 ± 0.71d
		7.5mmol/L	8.01	8.71	8.02	8.25 ± 0.4d
	CA	2.5mmol/L	10.78	9.12	10.88	10.26 ± 0.99b
		5mmol/L	16.88	13.45	13.42	14.58 ± 1.99a
		7.5mmol/L	16.14	12.57	13.18	13.96 ± 1.91a
		Available Cd content (mg/kg)
			Repeat 1	Repeat 2	Repeat 3	mean value ±standard deviation
	EDDS	CK	6.23	6.23	6.23	6.23±0.52bc
		2.5mmol/L	7.56	8.57	8.86	8.33±0.68a
		5mmol/L	7.93	9.44	9.42	8.93±0.87a
		7.5mmol/L	8.77	8.56	7.37	8.23±0.76a
	OA	2.5mmol/L	5.78	5.57	6.72	6.02±0.61c
		5mmol/L	5.59	6.63	6.49	6.24±0.56bc
		7.5mmol/L	5.78	6.84	6.33	6.32±0.53bc
	CA	2.5mmol/L	5.76	6.84	6.58	6.39±0.56bc
		5mmol/L	6.19	7.73	7.51	7.14±0.83b
		7.5mmol/L	6.97	7.16	5.89	6.67±0.69bc
	Shoot U content (mg/kg)
	Plant species		Repeat 1	Repeat 2	Repeat 3	mean value ±standard deviation
	Setaria viridis (L.) Beauv.		1.15	1.45	1.38	1.33＋0.16cd
	Artemisia argyi Levl. et Van		0.57	0.46	0.66	0.56＋0.10fgh
	Bidens pilosa L.		1.78	2.13	2.12	2.01＋0.20b
	Ipomoea aquatica Forsk		0.56	0.45	0.41	0.47＋0.08ghi
	Chrysanthemum coronarium L.		0.87	0.67	0.74	0.76＋0.10efg
	Brassica juncea var. multiceps		2.98	3.23	4.02	3.41＋0.54a
	Alternanthera philoxeroides (Mart.) Griseb.		0.34	0.38	0.44	0.39＋0.05hi
	Commelina communis		1.43	1.32	1.39	1.38＋0.06c
	Linum usitatissimum L.		0.43	0.32	0.43	0.39＋0.06hi
	Tagetes patula L.		1.58	1.44	1.73	1.58＋0.15c
	Aloe vera (Haw.) Berg		0.67	0.75	0.79	0.74＋0.06efg
	Erigeron canadensis L		0.89	1.21	0.98	1.03＋0.17de
	Abelmoschus esculentus (Linn.)Moench		0.21	0.33	0.29	0.28＋0.06hi
	Eleusine indica (L.) Gaertn.		0.57	0.49	0.69	0.58＋0.1fgh
	Abutilon theophrasti Medicus		0.89	0.78	0.79	0.82＋0.06ef
	Zebrina pendula Schnizl		3.86	2.87	3.23	3.32＋0.50a
	Amaranthus tricolor L.		0.79	0.81	0.65	0.75＋0.09efg
	Helianthus annuus L.		0.17	0.23	0.18	0.19＋0.03i
	Root U content (mg/kg)
	Plant species		Repeat 1	Repeat 2	Repeat 3	mean value ±standard deviation
	Setaria viridis (L.) Beauv.		22.54	26.46	31.34	26.78＋4.41c
	Artemisia argyi Levl. et Van		15.45	17.32	15.69	16.15＋1.02de
	Bidens pilosa L.		9.56	8.98	11.34	9.96＋1.23fgh
	Ipomoea aquatica Forsk		6.75	5.69	7.13	6.52＋0.75h
	Chrysanthemum coronarium L.		29.45	31.24	25.12	28.6＋3.15c
	Brassica juncea var. multiceps		8.45	7.46	9.46	8.46＋1.00gh
	Alternanthera philoxeroides (Mart.) Griseb.		1.43	1.51	1.34	1.43＋0.09i
	Commelina communis		12.56	13.45	14.39	13.47＋0.92ef
	Linum usitatissimum L.		6.78	7.39	7.48	7.23＋0.38gh
	Tagetes patula L.		16.43	15.32	17.15	16.3＋0.92de
	Aloe vera (Haw.) Berg		48.11	48.31	40.12	45.51＋4.67b
	Erigeron canadensis L		20.34	19.43	17.43	19.07＋1.49d
	Abelmoschus esculentus (Linn.)Moench		9.98	11.45	14.09	11.84＋2.08efg
	Eleusine indica (L.) Gaertn.		14.31	11.89	15.93	14.04＋2.03ef
	Abutilon theophrasti Medicus		20.78	19.45	16.89	19.04＋1.98d
	Zebrina pendula Schnizl		47.46	60.56	48.77	52.26＋7.21a
	Amaranthus tricolor L.		26.56	32.15	34.12	30.94＋3.92c
	Helianthus annuus L.		14.57	17.32	13.78	15.22＋1.86de
